# Supplementary material for: Insect phylogeny structures the bacterial communities in the microbiome of psyllids (Hemiptera: Psylloidea) in Aotearoa New Zealand
Source: PLoS One. 2023 May 15;18(5):e0285587. doi: 10.1371/journal.pone.0285587 (PMC10184942; doi:10.1371/journal.pone.0285587)
Supplement: S2 Table — The table lists the samples analysed in this study and it lists information on their taxonomy (species, genus and family), populations ID, host plant, and collection location. (XLSX) [file pone.0285587.s013.xlsx]

## Sheet: Metabarcoding samples
SampleID	Sample Name	seqrun	f_primer	r_primer	Cycles	Annealing temperature	Taq	psyllid_family	psyllid_genus	psyllid_spp	hostplant_spp	Collection	Collection Date
30_S30	30	2	16S_F	16S_R	25	55	KAPA 3G	Psyllidae	Acizzia	Acizzia acaciae	Acacia melanoxylon	43°42'51.72"S 172°47'00.86"E	2014-09-14
95_S81	95	2	16S_F	16S_R	25	55	KAPA 3G	Psyllidae	Acizzia	Acizzia acaciae	Acacia melanoxylon	46°24'08.13"S 168°21'39.78"E	2015-02-26
123_S103	123	2	16S_F	16S_R	25	55	KAPA 3G	Psyllidae	Acizzia	Acizzia acaciae	Acacia melanoxylon	36°51'01.51"S 174°46'04.29"E	2015-03-22
145_S118	145	2	16S_F	16S_R	25	55	KAPA 3G	Psyllidae	Acizzia	Acizzia acaciae	Acacia melanoxylon	37°46'14.54"S 175°15'02.77"E	2015-03-28
NSW1A_S64	NSW1A	1	16S_F	16S_R	25	55	KAPA 3G	Psyllidae	Acizzia	Acizzia acaciaebaileyanae	Acacia baileyana	33°49'59.30"S 150°32'55.60"E	2014-11-04
NSW1B_S65	NSW1B	1	16S_F	16S_R	25	55	KAPA 3G	Psyllidae	Acizzia	Acizzia acaciaebaileyanae	Acacia baileyana	33°49'59.30"S 150°32'55.60"E	2014-11-04
NSW1b_S172	NSW1B	2	16S_F	16S_R	25	55	KAPA 3G	Psyllidae	Acizzia	Acizzia acaciaebaileyanae	Acacia baileyana	33°49'59.30"S 150°32'55.60"E	2014-11-04
NSW1C_S66	NSW1C	1	16S_F	16S_R	25	55	KAPA 3G	Psyllidae	Acizzia	Acizzia acaciaebaileyanae	Acacia baileyana	33°49'59.30"S 150°32'55.60"E	2014-11-04
58_S55	58	2	16S_F	16S_R	25	55	KAPA 3G	Psyllidae	Acizzia	Acizzia albizziae	Acacia sp.	40°43'36.60"S 172°41'19.40"E	2015-01-23
74_S66	74	2	16S_F	16S_R	25	55	KAPA 3G	Psyllidae	Acizzia	Acizzia albizziae	Acacia sp.	43°34'15.50"S 172°37'26.70"E	2015-02-17
179_S143	179	2	16S_F	16S_R	25	55	KAPA 3G	Psyllidae	Acizzia	Acizzia albizziae	Acacia sp.	43°38'05.70"S 172°29'24.20"E	2015-04-17
11A_S89	11A	1	16S_F	16S_R	25	55	KAPA 3G	Psyllidae	Acizzia	Acizzia albizziae	Acacia sp.	41°25'05.84"S 173°57'53.38"E	2014-09-19
19B_S62	19B	1	16S_F	16S_R	25	55	KAPA 3G	Psyllidae	Acizzia	Acizzia albizziae	Acacia sp.	41°15'27.81"S 172°49'21.79"E	2014-09-24
19VOUCHB_S18	19B	2	16S_F	16S_R	25	55	KAPA 3G	Psyllidae	Acizzia	Acizzia albizziae	Acacia sp.	41°15'27.81"S 172°49'21.79"E	2014-09-24
10_S10	10	2	16S_F	16S_R	25	55	KAPA 3G	Psyllidae	Acizzia	Acizzia dodonaeae	Dodonaea viscosa	42°09'20.09"S 173°55'26.43"E	2014-09-19
13_S12	13	2	16S_F	16S_R	25	55	KAPA 3G	Psyllidae	Acizzia	Acizzia dodonaeae	Dodonaea viscosa	41°18'20.94''S 173°17'03.14"E	2014-09-21
17_S15	17	2	16S_F	16S_R	25	55	KAPA 3G	Psyllidae	Acizzia	Acizzia dodonaeae	Dodonaea viscosa	40°56'53.20"S 173°02'31.40"E	2014-09-22
12A_S85	12A	1	16S_F	16S_R	25	55	KAPA 3G	Psyllidae	Acizzia	Acizzia dodonaeae	Dodonaea viscosa	41°17'28.02"S 173°14'04.21"E	2014-09-19
12B_S86	12B	1	16S_F	16S_R	25	55	KAPA 3G	Psyllidae	Acizzia	Acizzia dodonaeae	Dodonaea viscosa	41°17'28.02"S 173°14'04.21"E	2014-09-19
18A_S87	18A	1	16S_F	16S_R	25	55	KAPA 3G	Psyllidae	Acizzia	Acizzia dodonaeae	Dodonaea viscosa	40°47'06.88"S 172°43'35.24"E	2014-09-23
18B_S88	18B	1	16S_F	16S_R	25	55	KAPA 3G	Psyllidae	Acizzia	Acizzia dodonaeae	Dodonaea viscosa	40°47'06.88"S 172°43'35.24"E	2014-09-23
SI1_S178	SI1	2	16S_F	16S_R	25	55	KAPA 3G	Psyllidae	Acizzia	Acizzia dodonaeae	Dodonaea viscosa	46°54'01.20"S 168°07'15.90"E	2014-10-14
180_S144	180	2	16S_F	16S_R	25	55	KAPA 3G	Psyllidae	Acizzia	Acizzia errabunda	Acacia baileyana	43°38'03.50"S 172°29'12.80"E	2015-07-17
3_S2	3	2	16S_F	16S_R	25	55	KAPA 3G	Psyllidae	Acizzia	Acizzia hakeae	Hakea acicularis	43°27'29.28''S 172°12'23,28"E	2014-09-01
16_S14	16	2	16S_F	16S_R	25	55	KAPA 3G	Psyllidae	Acizzia	Acizzia hakeae	Hakea acicularis	40°56'53.20"S 173°02'31.40"E	2014-09-22
80_S70	80	2	16S_F	16S_R	25	55	KAPA 3G	Psyllidae	Acizzia	Acizzia hakeae	Grevillea sp.	44°24'32.20"S 171°15'11.20"E	2015-02-23
11a_S11	11A	2	16S_F	16S_R	25	55	KAPA 3G	Psyllidae	Acizzia	Acizzia jucunda	Acacia sp.	41°25'05.84"S 173°57'53.38"E	2014-09-19
11B_S90	11B	1	16S_F	16S_R	25	55	KAPA 3G	Psyllidae	Acizzia	Acizzia jucunda	Acacia sp.	41°25'05.84"S 173°57'53.38"E	2014-09-19
19A_S61	19A	1	16S_F	16S_R	25	55	KAPA 3G	Psyllidae	Acizzia	Acizzia jucunda	Acacia sp.	41°15'27.81"S 172°49'21.79"E	2014-09-24
19a_S16	19A	2	16S_F	16S_R	25	55	KAPA 3G	Psyllidae	Acizzia	Acizzia jucunda	Acacia sp.	41°15'27.81"S 172°49'21.79"E	2014-09-24
19VOUCHA_S17	19A	2	16S_F	16S_R	25	55	KAPA 3G	Psyllidae	Acizzia	Acizzia jucunda	Acacia sp.	41°15'27.81"S 172°49'21.79"E	2014-09-24
19C_S63	19C	1	16S_F	16S_R	25	55	KAPA 3G	Psyllidae	Acizzia	Acizzia jucunda	Acacia sp.	41°15'27.81"S 172°49'21.79"E	2014-09-24
116a_S95	116A	2	16S_F	16S_R	25	55	KAPA 3G	Psyllidae	Acizzia	Acizzia solanicola	Solanum tuberosum	36°53'58.80"S 174°46'55.90"E	2015-03-06
116b_S96	116B	2	16S_F	16S_R	25	55	KAPA 3G	Psyllidae	Acizzia	Acizzia solanicola	Solanum tuberosum	36°53'58.80"S 174°46'55.90"E	2015-03-06
65_S61	65	2	16S_F	16S_R	25	55	KAPA 3G	Psyllidae	Acizzia	Acizzia uncatoides	Acacia sp.	40°42'53.20"S 172°40'49.90"E	2015-01-30
178_S142	178	2	16S_F	16S_R	25	55	KAPA 3G	Psyllidae	Acizzia	Acizzia uncatoides	Acacia sp.	43°48'04.20"S 172°58'33.10"E	2015-04-16
181a_S145	181A	2	16S_F	16S_R	25	55	KAPA 3G	Psyllidae	Acizzia	Acizzia uncatoides	Acacia sp.	43°38'37.80"S 172°28'07.80"E	2015-07-17
75a_S67	75A	2	16S_F	16S_R	25	55	KAPA 3G	Psyllidae	Acizzia	Acizzia uncatoides	Acacia sp.	43°38'25.90"S 172°28'31.20"E	2015-02-20
VIC8A_S189	VIC8A	2	16S_F	16S_R	25	55	KAPA 3G	Psyllidae	Acizzia	Acizzia uncatoides	Acacia sp.	37°49'43.60"S 144°58'33.10"E	2014-11-12
VIC8B_S190	VIC8B	2	16S_F	16S_R	25	55	KAPA 3G	Psyllidae	Acizzia	Acizzia uncatoides	Acacia sp.	37°49'43.60"S 144°58'33.10"E	2014-11-12
SA1B_S173	SA1B	2	16S_F	16S_R	25	55	KAPA 3G	Aphalaridae	Anoeconeossa	Anoeconeossa sp.	Eucalyptus sp.	34°57'33.20"S 138°40'45.30"E	2014-11-04
440a_S155	440a	3	16S_F	16S_R	25	55	KAPA 3G	Aphalaridae	Anomalopsylla	Anomalopsylla insignita	Plagianthus sp.	43°42'11.2"S 172°41'30.5"E	2016-10-23
440A_S156	440A	3	16S_F	16S_R	25	55	KAPA 3G	Aphalaridae	Anomalopsylla	Anomalopsylla insignita	Plagianthus sp.	43°42'11.2"S 172°41'30.5"E	2016-10-23
451A_S164	451A	3	16S_F	16S_R	25	55	KAPA 3G	Aphalaridae	Anomalopsylla	Anomalopsylla insignita	Olearia paniculata	43°42'11.2"S 172°41'30.5"E	2016-10-30
455B_S169	455B	3	16S_F	16S_R	25	55	KAPA 3G	Aphalaridae	Anomalopsylla	Anomalopsylla insignita	Olearia paniculata	43°42'11.2"S 172°41'30.5"E	2016-10-28
455b_S170	455b	3	16S_F	16S_R	25	55	KAPA 3G	Aphalaridae	Anomalopsylla	Anomalopsylla insignita	Olearia paniculata	43°42'11.2"S 172°41'30.5"E	2016-10-28
35A_S82	35A	1	16S_F	16S_R	25	55	KAPA 3G	Aphalaridae	Anomalopsylla	Anomalopsylla POLLEN ISLAND	Olearia odorata	43°37'51.90"S 171°18'02.48"E	2014-09-14
35a_S36	35A	2	16S_F	16S_R	25	55	KAPA 3G	Aphalaridae	Anomalopsylla	Anomalopsylla POLLEN ISLAND	Olearia odorata	43°37'51.90"S 171°18'02.48"E	2014-09-14
35B_S83	35B	1	16S_F	16S_R	25	55	KAPA 3G	Aphalaridae	Anomalopsylla	Anomalopsylla POLLEN ISLAND	Olearia odorata	43°37'51.90"S 171°18'02.48"E	2014-09-14
35C_S84	35C	1	16S_F	16S_R	25	55	KAPA 3G	Aphalaridae	Anomalopsylla	Anomalopsylla POLLEN ISLAND	Olearia odorata	43°37'51.90"S 171°18'02.48"E	2014-09-14
195_S148	195	2	16S_F	16S_R	25	55	KAPA 3G	Psyllidae	Arytainilla	Arytainilla spartiophila	Cytisus scoparius	43°35'48.53"S 172°21'49.17"E	2015-11-02
207_S154	207	2	16S_F	16S_R	25	55	KAPA 3G	Psyllidae	Arytainilla	Arytainilla spartiophila	Cytisus scoparius	45°02'12.80"S 168°39'38.30"E	2015-11-09
248A_S126	248A	3	16S_F	16S_R	25	55	KAPA 3G	Calophyidae	Atmetocranium	Atmetocranium myersi	kamahi	42°56'58.2"S 171°34'53.4"E	2016-01-04
248B_S127	248B	3	16S_F	16S_R	25	55	KAPA 3G	Calophyidae	Atmetocranium	Atmetocranium myersi	kamahi	42°56'58.2"S 171°34'53.4"E	2016-01-04
70a_S64	70A	2	16S_F	16S_R	25	55	KAPA 3G	Triozidae	Bactericera	Bactericera cockerelli	Solanum tuberosum	43°38'25.90"S 172°28'31.20"E	2015-02-03
117a_S97	117A	2	16S_F	16S_R	25	55	KAPA 3G	Calophyidae	Calophya	Calophya schini	Schinus molle	43°31'52.23"S 172°37'32.10"E	2015-03-11
117b_S98	117B	2	16S_F	16S_R	25	55	KAPA 3G	Calophyidae	Calophya	Calophya schini	Schinus molle	43°31'52.23"S 172°37'32.10"E	2015-03-11
150b_S121	150B	2	16S_F	16S_R	25	55	KAPA 3G	Triozidae	Casuarinicola	Casuarinicola australis	Casuarina sp.	35°45'23.84"S 174°22'38.88"E	2015-03-31
SA3A_S174	SA3A	2	16S_F	16S_R	25	55	KAPA 3G	Triozidae	Casuarinicola	Casuarinicola australis	Casuarina sp.	34°57'33.20"S 138°40'45.30"E	2014-11-06
125_S105	125	2	16S_F	16S_R	25	55	KAPA 3G	Triozidae	Casuarinicola	Casuarinicola sp.	Casuarina sp.	36°54'10.60"S 174°46'47.00"E	2015-03-23
147_S119	147	2	16S_F	16S_R	25	55	KAPA 3G	Triozidae	Casuarinicola	Casuarinicola sp.	Casuarina sp.	37°13'20.84"S 175°37'44.54"E	2015-03-29
SA8A_S177	SA8A	2	16S_F	16S_R	25	55	KAPA 3G	Triozidae	Casuarinicola	Casuarinicola sp.	Casuarina sp.	34°57'33.20"S 138°40'45.30"E	2014-11-06
SA6A_S176	SA6A	2	16S_F	16S_R	25	55	KAPA 3G	Aphalaridae	Cryptoneossa	Cryptoneossa sp.	Eucalyptus sp.	34°57'33.20"S 138°40'45.30"E	2014-11-06
152_S123	152	2	16S_F	16S_R	25	55	KAPA 3G	Aphalaridae	Ctenarytaina	Ctenarytaina clavata sp. A	Kunzea ericoides	43°13'13.20"S 171°43'08.80"E	2015-04-04
34a_S35	34A	2	16S_F	16S_R	25	55	KAPA 3G	Aphalaridae	Ctenarytaina	Ctenarytaina clavata sp. A	Kunzea ericoides	43°37'51.90"S 171°18'02.48"E	2014-09-14
44_S42	44	2	16S_F	16S_R	25	55	KAPA 3G	Aphalaridae	Ctenarytaina	Ctenarytaina clavata sp. B	Kunzea ericoides	42°31'06.10"S 172°49'17.10"E	2014-10-23
2_S1	2	2	16S_F	16S_R	25	55	KAPA 3G	Aphalaridae	Ctenarytaina	Ctenarytaina eucalypti	Eucalyptus globulus	43°27'29.28''S 172°12'23.28"E	2014-09-01
43_S41	43	2	16S_F	16S_R	25	55	KAPA 3G	Aphalaridae	Ctenarytaina	Ctenarytaina eucalypti	Eucalyptus globulus	43°08'58.00"S 172°43'46.40"E	2014-10-23
78_S68	78	2	16S_F	16S_R	25	55	KAPA 3G	Aphalaridae	Ctenarytaina	Ctenarytaina eucalypti	Eucalyptus globulus	44°07'40.19"S 171°18'30.33"E	2015-02-23
82_S72	82	2	16S_F	16S_R	25	55	KAPA 3G	Aphalaridae	Ctenarytaina	Ctenarytaina eucalypti	Eucalyptus globulus	45°52'41.60"S 170°29'21.30"E	2015-02-24
89_S76	89	2	16S_F	16S_R	25	55	KAPA 3G	Aphalaridae	Ctenarytaina	Ctenarytaina eucalypti	Eucalyptus globulus	46°26'14.28"S 168°22'35.47"E	2015-02-26
99_S82	99	2	16S_F	16S_R	25	55	KAPA 3G	Aphalaridae	Ctenarytaina	Ctenarytaina eucalypti	Eucalyptus globulus	46°09'26.21"S 167°41'08.11"E	2015-02-27
105_S86	105	2	16S_F	16S_R	25	55	KAPA 3G	Aphalaridae	Ctenarytaina	Ctenarytaina eucalypti	Eucalyptus globulus	45°25'29.05"S 167°43'08.34"E	2015-03-02
115_S94	115	2	16S_F	16S_R	25	55	KAPA 3G	Aphalaridae	Ctenarytaina	Ctenarytaina eucalypti	Eucalyptus globulus	45°38'13.11"S 168°10'30.77"E	2015-03-02
165_S132	165	2	16S_F	16S_R	25	55	KAPA 3G	Aphalaridae	Ctenarytaina	Ctenarytaina eucalypti	Eucalyptus globulus	43°38'25.10"S 172°28'31.50"E	2015-02-27
39A_S49	39A	1	16S_F	16S_R	25	55	KAPA 3G	Aphalaridae	Ctenarytaina	Ctenarytaina eucalypti	Eucalyptus globulus	43°09'36.90"S 172°43'51.70"E	2014-10-23
39B_S50	39B	1	16S_F	16S_R	25	55	KAPA 3G	Aphalaridae	Ctenarytaina	Ctenarytaina eucalypti	Eucalyptus globulus	43°09'36.90"S 172°43'51.70"E	2014-10-23
39C_S51	39C	1	16S_F	16S_R	25	55	KAPA 3G	Aphalaridae	Ctenarytaina	Ctenarytaina eucalypti	Eucalyptus globulus	43°09'36.90"S 172°43'51.70"E	2014-10-23
42A_S52	42A	1	16S_F	16S_R	25	55	KAPA 3G	Aphalaridae	Ctenarytaina	Ctenarytaina eucalypti	Eucalyptus globulus	42°46'24.70"S 172°50'54.00"E	2014-10-23
42B_S53	42B	1	16S_F	16S_R	25	55	KAPA 3G	Aphalaridae	Ctenarytaina	Ctenarytaina eucalypti	Eucalyptus globulus	42°46'24.70"S 172°50'54.00"E	2014-10-23
42C_S54	42C	1	16S_F	16S_R	25	55	KAPA 3G	Aphalaridae	Ctenarytaina	Ctenarytaina eucalypti	Eucalyptus globulus	42°46'24.70"S 172°50'54.00"E	2014-10-23
SA2A_S55	SA2A	1	16S_F	16S_R	25	55	KAPA 3G	Aphalaridae	Ctenarytaina	Ctenarytaina eucalypti	Eucalyptus globulus	34°57'33.20"S 138°40'45.30"E	2014-11-04
SA2B_S56	SA2B	1	16S_F	16S_R	25	55	KAPA 3G	Aphalaridae	Ctenarytaina	Ctenarytaina eucalypti	Eucalyptus globulus	34°57'33.20"S 138°40'45.30"E	2014-11-04
SA2C_S57	SA2C	1	16S_F	16S_R	25	55	KAPA 3G	Aphalaridae	Ctenarytaina	Ctenarytaina eucalypti	Eucalyptus globulus	34°57'33.20"S 138°40'45.30"E	2014-11-04
SI10_S179	SI10	2	16S_F	16S_R	25	55	KAPA 3G	Aphalaridae	Ctenarytaina	Ctenarytaina eucalypti	Eucalyptus globulus	46°54'01.20"S 168°07'15.90"E	2014-10-14
SI15_S181	SI15	2	16S_F	16S_R	25	55	KAPA 3G	Aphalaridae	Ctenarytaina	Ctenarytaina eucalypti	Eucalyptus globulus	46°54'01.20"S 168°07'15.90"E	2014-10-14
VIC1A_S58	VIC1A	1	16S_F	16S_R	25	55	KAPA 3G	Aphalaridae	Ctenarytaina	Ctenarytaina eucalypti	Eucalyptus globulus	37°49'43.60"S 144°58'33.10"E	2014-11-12
VIC1B_S59	VIC1B	1	16S_F	16S_R	25	55	KAPA 3G	Aphalaridae	Ctenarytaina	Ctenarytaina eucalypti	Eucalyptus globulus	37°49'43.60"S 144°58'33.10"E	2014-11-12
VIC1C_S60	VIC1C	1	16S_F	16S_R	25	55	KAPA 3G	Aphalaridae	Ctenarytaina	Ctenarytaina eucalypti	Eucalyptus globulus	37°49'43.60"S 144°58'33.10"E	2014-11-12
VIC1C_S188	VIC1C	2	16S_F	16S_R	25	55	KAPA 3G	Aphalaridae	Ctenarytaina	Ctenarytaina eucalypti	Eucalyptus globulus	37°49'43.60"S 144°58'33.10"E	2014-11-12
56_S53	56	2	16S_F	16S_R	25	55	KAPA 3G	Aphalaridae	Ctenarytaina	Ctenarytaina fuchsia A	Fuchsia excorticata	43°38'23.40"S 172°28'31.30"E	2014-11-30
194_S147	194	2	16S_F	16S_R	25	55	KAPA 3G	Aphalaridae	Ctenarytaina	Ctenarytaina fuchsia A	Fuchsia excorticata	44°40'19.30"S 167°53'32.50"E	2015-10-25
220_S159	220	2	16S_F	16S_R	25	55	KAPA 3G	Aphalaridae	Ctenarytaina	Ctenarytaina fuchsia A	Fuchsia excorticata	44°07'38.90"S 169°20'19.60"E	2015-11-10
221_S160	221	2	16S_F	16S_R	25	55	KAPA 3G	Aphalaridae	Ctenarytaina	Ctenarytaina fuchsia A	Fuchsia excorticata	43°58'15.40"S 169°25'00.10"E	2015-11-10
224_S163	224	2	16S_F	16S_R	25	55	KAPA 3G	Aphalaridae	Ctenarytaina	Ctenarytaina fuchsia A	Fuchsia excorticata	43°26'10.50"S 170°04'42.50"E	2015-11-11
229_S164	229	2	16S_F	16S_R	25	55	KAPA 3G	Aphalaridae	Ctenarytaina	Ctenarytaina fuchsia A	Fuchsia excorticata	42°43'28.70"S 170°59'07.80"E	2015-11-11
237_S165	237	2	16S_F	16S_R	25	55	KAPA 3G	Aphalaridae	Ctenarytaina	Ctenarytaina fuchsia A	Fuchsia excorticata	41°30'14.40"S 171°57'05.50"E	2015-11-12
geraldineA_S168	geraldineA	2	16S_F	16S_R	25	55	KAPA 3G	Aphalaridae	Ctenarytaina	Ctenarytaina fuchsia A	Fuchsia excorticata	44°05'44.00"S 171°14'42.20"E	2015-09-01
geraldineB_S169	geraldineB	2	16S_F	16S_R	25	55	KAPA 3G	Aphalaridae	Ctenarytaina	Ctenarytaina fuchsia A	Fuchsia excorticata	44°05'44.00"S 171°14'42.20"E	2015-09-01
SI13A_S70	SI13A	1	16S_F	16S_R	25	55	KAPA 3G	Aphalaridae	Ctenarytaina	Ctenarytaina fuchsia A	Fuchsia excorticata	46°54'01.20"S 168°07'15.90"E	2014-10-14
SI13B_S192	SI13B	2	16S_F	16S_R	25	55	KAPA 3G	Aphalaridae	Ctenarytaina	Ctenarytaina fuchsia A	Fuchsia excorticata	46°54'01.20"S 168°07'15.90"E	2014-10-14
SI13B_S71	SI13B	1	16S_F	16S_R	25	55	KAPA 3G	Aphalaridae	Ctenarytaina	Ctenarytaina fuchsia A	Fuchsia excorticata	46°54'01.20"S 168°07'15.90"E	2014-10-14
SI16_S182	SI16	2	16S_F	16S_R	25	55	KAPA 3G	Aphalaridae	Ctenarytaina	Ctenarytaina fuchsia A	Fuchsia excorticata	46°54'01.20"S 168°07'15.90"E	2014-10-14
SI22_S184	SI22	2	16S_F	16S_R	25	55	KAPA 3G	Aphalaridae	Ctenarytaina	Ctenarytaina fuchsia A	Fuchsia excorticata	46°54'01.20"S 168°07'15.90"E	2014-11-06
SI7_S185	SI7	2	16S_F	16S_R	25	55	KAPA 3G	Aphalaridae	Ctenarytaina	Ctenarytaina fuchsia A	Fuchsia excorticata	46°54'01.20"S 168°07'15.90"E	2014-11-06
SignOfBellbird_S26	Sign of Bellbird	2	16S_F	16S_R	25	55	KAPA 3G	Aphalaridae	Ctenarytaina	Ctenarytaina fuchsia A	Fuchsia excorticata	43°37'58.40"S 172°37'36.00"E	2015-09-01
TeOkaA_S170	TeOkaA	2	16S_F	16S_R	25	55	KAPA 3G	Aphalaridae	Ctenarytaina	Ctenarytaina fuchsia A	Fuchsia excorticata	43°49'37.10"S 172°43'06.00"E	2015-09-01
TeOkaB_S171	TeOkaB	2	16S_F	16S_R	25	55	KAPA 3G	Aphalaridae	Ctenarytaina	Ctenarytaina fuchsia A	Fuchsia excorticata	43°49'37.10"S 172°43'06.00"E	2015-09-01
9A_S67	9A	1	16S_F	16S_R	25	55	KAPA 3G	Aphalaridae	Ctenarytaina	Ctenarytaina fuchsia B	Fuchsia excorticata	42°17'05.99"S 173°45'39.53"E	2014-09-19
9B_S68	9B	1	16S_F	16S_R	25	55	KAPA 3G	Aphalaridae	Ctenarytaina	Ctenarytaina fuchsia B	Fuchsia excorticata	42°17'05.99"S 173°45'39.53"E	2014-09-19
9C_S69	9C	1	16S_F	16S_R	25	55	KAPA 3G	Aphalaridae	Ctenarytaina	Ctenarytaina fuchsia B	Fuchsia excorticata	42°17'05.99"S 173°45'39.53"E	2014-09-19
9d_S6	9D	2	16S_F	16S_R	25	55	KAPA 3G	Aphalaridae	Ctenarytaina	Ctenarytaina fuchsia B	Fuchsia excorticata	42°17'05.99"S 173°45'39.53"E	2014-09-19
9e_S7	9E	2	16S_F	16S_R	25	55	KAPA 3G	Aphalaridae	Ctenarytaina	Ctenarytaina fuchsia B	Fuchsia excorticata	42°17'05.99"S 173°45'39.53"E	2014-09-19
9f_S8	9F	2	16S_F	16S_R	25	55	KAPA 3G	Aphalaridae	Ctenarytaina	Ctenarytaina fuchsia B	Fuchsia excorticata	42°17'05.99"S 173°45'39.53"E	2014-09-19
9g_S9	9G	2	16S_F	16S_R	25	55	KAPA 3G	Aphalaridae	Ctenarytaina	Ctenarytaina fuchsia B	Fuchsia excorticata	42°17'05.99"S 173°45'39.53"E	2014-09-19
127a_S106	127A	2	16S_F	16S_R	25	55	KAPA 3G	Aphalaridae	Ctenarytaina	Ctenarytaina insularis	Eucalyptus sp.	36°52'26.30"S 174°43'45.50"E	2015-03-23
124_S104	124	2	16S_F	16S_R	25	55	KAPA 3G	Aphalaridae	Ctenarytaina	Ctenarytaina longicauda	Lophostemon confertus	36°51'41.38"S 174°46'32.21"E	2015-03-22
131a_S107	131A	2	16S_F	16S_R	25	55	KAPA 3G	Aphalaridae	Ctenarytaina	Ctenarytaina longicauda	Lophostemon confertus	37°00'28.60"S 174°54'22.20"E	2015-03-25
131b_S108	131B	2	16S_F	16S_R	25	55	KAPA 3G	Aphalaridae	Ctenarytaina	Ctenarytaina longicauda	Lophostemon confertus	37°00'28.60"S 174°54'22.20"E	2015-03-25
175VOUCHA_S141	175 voucher A	2	16S_F	16S_R	25	55	KAPA 3G	Aphalaridae	Ctenarytaina	Ctenarytaina pollicaris	Leptospermum scoparius	43°48'35.70"S 173°01'27.50"E	2015-04-16
24A_S72	24A	1	16S_F	16S_R	25	55	KAPA 3G	Aphalaridae	Ctenarytaina	Ctenarytaina pollicaris	Leptospermum scoparius	43°39'14.80"S 172°48'44.20"E	2014-09-14
24a_S22	24A	2	16S_F	16S_R	25	55	KAPA 3G	Aphalaridae	Ctenarytaina	Ctenarytaina pollicaris	Leptospermum scoparius	43°39'14.80"S 172°48'44.20"E	2014-09-14
24B_S73	24B	1	16S_F	16S_R	25	55	KAPA 3G	Aphalaridae	Ctenarytaina	Ctenarytaina pollicaris	Leptospermum scoparius	43°39'14.80"S 172°48'44.20"E	2014-09-14
24b_S23	24B	2	16S_F	16S_R	25	55	KAPA 3G	Aphalaridae	Ctenarytaina	Ctenarytaina pollicaris	Leptospermum scoparius	43°39'14.80"S 172°48'44.20"E	2014-09-14
24C_S74	24C	1	16S_F	16S_R	25	55	KAPA 3G	Aphalaridae	Ctenarytaina	Ctenarytaina pollicaris	Leptospermum scoparius	43°39'14.80"S 172°48'44.20"E	2014-09-14
24c_S24	24C	2	16S_F	16S_R	25	55	KAPA 3G	Aphalaridae	Ctenarytaina	Ctenarytaina pollicaris	Leptospermum scoparius	43°39'14.80"S 172°48'44.20"E	2014-09-14
31A_S75	31A	1	16S_F	16S_R	25	55	KAPA 3G	Aphalaridae	Ctenarytaina	Ctenarytaina pollicaris	Leptospermum scoparius	43°49'08.40"S 172°46'43.10"E	2014-09-14
31a_S31	31A	2	16S_F	16S_R	25	55	KAPA 3G	Aphalaridae	Ctenarytaina	Ctenarytaina pollicaris	Leptospermum scoparius	43°49'08.40"S 172°46'43.10"E	2014-09-14
31B_S76	31B	1	16S_F	16S_R	25	55	KAPA 3G	Aphalaridae	Ctenarytaina	Ctenarytaina pollicaris	Leptospermum scoparius	43°49'08.40"S 172°46'43.10"E	2014-09-14
31b_S32	31B	2	16S_F	16S_R	25	55	KAPA 3G	Aphalaridae	Ctenarytaina	Ctenarytaina pollicaris	Leptospermum scoparius	43°49'08.40"S 172°46'43.10"E	2014-09-14
41_S40	41	2	16S_F	16S_R	25	55	KAPA 3G	Aphalaridae	Ctenarytaina	Ctenarytaina SHORT	Kunzea ericoides	42°46'24.70"S 172°50'54.00"E	2014-10-23
164_S131	164	2	16S_F	16S_R	25	55	KAPA 3G	Aphalaridae	Ctenarytaina	Ctenarytaina SHORT	Kunzea ericoides	43°46'30.60"S 172°46'40.40"E	2015-03-29
172_S137	172	2	16S_F	16S_R	25	55	KAPA 3G	Aphalaridae	Ctenarytaina	Ctenarytaina SHORT	Kunzea ericoides	43°48'35.70"S 173°01'27.50"E	2015-04-16
175_S140	175	2	16S_F	16S_R	25	55	KAPA 3G	Aphalaridae	Ctenarytaina	Ctenarytaina SHORT	Kunzea ericoides	43°48'35.70"S 173°01'27.50"E	2015-04-16
23A_S77	23A	1	16S_F	16S_R	25	55	KAPA 3G	Aphalaridae	Ctenarytaina	Ctenarytaina SHORT	Kunzea ericoides	43°39'14.80"S 172°48'44.20"E	2014-09-14
23a_S19	23A	2	16S_F	16S_R	25	55	KAPA 3G	Aphalaridae	Ctenarytaina	Ctenarytaina SHORT	Kunzea ericoides	43°39'14.80"S 172°48'44.20"E	2014-09-14
23B_S78	23B	1	16S_F	16S_R	25	55	KAPA 3G	Aphalaridae	Ctenarytaina	Ctenarytaina SHORT	Kunzea ericoides	43°39'14.80"S 172°48'44.20"E	2014-09-14
23b_S20	23B	2	16S_F	16S_R	25	55	KAPA 3G	Aphalaridae	Ctenarytaina	Ctenarytaina SHORT	Kunzea ericoides	43°39'14.80"S 172°48'44.20"E	2014-09-14
23C_S79	23C	1	16S_F	16S_R	25	55	KAPA 3G	Aphalaridae	Ctenarytaina	Ctenarytaina SHORT	Kunzea ericoides	43°39'14.80"S 172°48'44.20"E	2014-09-14
23c_S21	23C	2	16S_F	16S_R	25	55	KAPA 3G	Aphalaridae	Ctenarytaina	Ctenarytaina SHORT	Kunzea ericoides	43°39'14.80"S 172°48'44.20"E	2014-09-14
33A_S80	33A	1	16S_F	16S_R	25	55	KAPA 3G	Aphalaridae	Ctenarytaina	Ctenarytaina SHORT	Kunzea ericoides	43°37'51.90"S 171°18'02.48"E	2014-09-14
33a_S33	33A	2	16S_F	16S_R	25	55	KAPA 3G	Aphalaridae	Ctenarytaina	Ctenarytaina SHORT	Kunzea ericoides	43°37'51.90"S 171°18'02.48"E	2014-09-14
33B_S81	33B	1	16S_F	16S_R	25	55	KAPA 3G	Aphalaridae	Ctenarytaina	Ctenarytaina SHORT	Kunzea ericoides	43°37'51.90"S 171°18'02.48"E	2014-09-14
33b_S34	33B	2	16S_F	16S_R	25	55	KAPA 3G	Aphalaridae	Ctenarytaina	Ctenarytaina SHORT	Kunzea ericoides	43°37'51.90"S 171°18'02.48"E	2014-09-14
14_S13	14	2	16S_F	16S_R	25	55	KAPA 3G	Aphalaridae	Ctenarytaina	Ctenarytaina sp. A	Olearia paniculata	41°18'20.94''S 173°17'03.14"E	2014-09-21
SI17_S183	SI17	2	16S_F	16S_R	25	55	KAPA 3G	Aphalaridae	Ctenarytaina	Ctenarytaina sp. B	Fuchsia excorticata	46°54'01.20"S 168°07'15.90"E	2015-11-05
SI9_S187	SI9	2	16S_F	16S_R	25	55	KAPA 3G	Aphalaridae	Ctenarytaina	Ctenarytaina sp. B	Leptospermum scoparius	46°54'01.20"S 168°07'15.90"E	2014-11-06
28_S27	28	2	16S_F	16S_R	25	55	KAPA 3G	Aphalaridae	Ctenarytaina	Ctenarytaina spatulata	Eucalyptus sp.	43°39'14.80"S 172°48'44.20"E	2014-09-14
52_S49	52	2	16S_F	16S_R	25	55	KAPA 3G	Aphalaridae	Ctenarytaina	Ctenarytaina spatulata	Eucalyptus sp.	43°38'23.40"S 172°28'31.30"E	2014-11-27
79_S69	79	2	16S_F	16S_R	25	55	KAPA 3G	Aphalaridae	Ctenarytaina	Ctenarytaina spatulata	Eucalyptus sp.	44°24'32.20"S 171°15'11.20"E	2015-02-23
101_S83	101	2	16S_F	16S_R	25	55	KAPA 3G	Aphalaridae	Ctenarytaina	Ctenarytaina spatulata	Eucalyptus sp.	45°47'54.90"S 167°32'48.30"E	2015-02-28
108_S89	108	2	16S_F	16S_R	25	55	KAPA 3G	Aphalaridae	Ctenarytaina	Ctenarytaina spatulata	Eucalyptus sp.	45°24'57.69"S 167°42'38.62"E	2015-03-02
109_S90	109	2	16S_F	16S_R	25	55	KAPA 3G	Aphalaridae	Ctenarytaina	Ctenarytaina spatulata	Eucalyptus sp.	45°38'13.11"S 168°10'30.77"E	2015-03-02
136_S114	136	2	16S_F	16S_R	25	55	KAPA 3G	Aphalaridae	Ctenarytaina	Ctenarytaina spatulata	Eucalyptus sp.	36°46'54.53"S 175°00'33.32"E	2015-03-26
143_S117	143	2	16S_F	16S_R	25	55	KAPA 3G	Aphalaridae	Ctenarytaina	Ctenarytaina spatulata	Eucalyptus sp.	37°47'58.62"S 175°16'19.41"E	2015-03-28
8b_S5	8B	2	16S_F	16S_R	25	55	KAPA 3G	Aphalaridae	Ctenarytaina	Ctenarytaina spatulata	Eucalyptus sp.	42°57'52.31"S 172°58'04.14"E	2014-09-18
SI8_S186	SI8	2	16S_F	16S_R	25	55	KAPA 3G	Aphalaridae	Ctenarytaina	Ctenarytaina spatulata	Eucalyptus sp.	46°54'01.20"S 168°07'15.90"E	2014-11-06
81_S71	81	2	16S_F	16S_R	25	55	KAPA 3G	Aphalaridae	Ctenarytaina	Ctenarytaina thysanura	Eucalyptus sp.	44°24'32.20"S 171°15'11.20"E	2015-02-23
SA5A_S175	SA5A	2	16S_F	16S_R	25	55	KAPA 3G	Aphalaridae	Eucalyptolyma	Eucalyptolyma maideni	Eucalyptus sp.	34°57'33.20"S 138°40'45.30"E	2014-11-04
135a_S113	135A	2	16S_F	16S_R	25	55	KAPA 3G	Aphalaridae	Glycaspis	Glycaspis granulata	Eucalyptus sp.	36°46'54.53"S 175°00'33.32"E	2015-03-26
122_S102	122	2	16S_F	16S_R	25	55	KAPA 3G	Carsidaridae	Mycopsylla	Mycopsylla fici	Ficus macrophylla	36°51'01.51"S 174°46'04.29"E	2015-03-22
134a_S111	134A	2	16S_F	16S_R	25	55	KAPA 3G	Carsidaridae	Mycopsylla	Mycopsylla fici	Ficus macrophylla	36°51'20.20"S 174°45'43.70"E	2015-03-26
134b_S112	134B	2	16S_F	16S_R	25	55	KAPA 3G	Carsidaridae	Mycopsylla	Mycopsylla fici	Ficus macrophylla	36°51'20.20"S 174°45'43.70"E	2015-03-26
45_S43	45	2	16S_F	16S_R	25	55	KAPA 3G	Triozidae	Powellia	Powellia acuta		42°31'02.20"S 172°48'58.70"E	2014-10-23
5b_S4	5B	2	16S_F	16S_R	25	55	KAPA 3G	Triozidae	Powellia	Powellia acuta	Ozothamnus sp.	43°17'48.63"S 171°44'13.02"E	2014-09-01
160_S128	160	2	16S_F	16S_R	25	55	KAPA 3G	Triozidae	Powellia	Powellia acuta B	Ozothamnus sp.	43°07'56.20"S 171°46'01.10"E	2015-04-05
174_S139	174	2	16S_F	16S_R	25	55	KAPA 3G	Triozidae	Powellia	Powellia bifida	Olearia fragmentissima	43°48'35.70"S 173°01'27.50"E	2015-04-16
29A_S95	29A	1	16S_F	16S_R	25	55	KAPA 3G	Triozidae	Powellia	Powellia bifida	Pseudowintera colorata	43°42'51.72"S 172°47'00.86"E	2014-09-14
29a_S28	29A	2	16S_F	16S_R	25	55	KAPA 3G	Triozidae	Powellia	Powellia bifida	Pseudowintera colorata	43°42'51.72"S 172°47'00.86"E	2014-09-14
29B_S96	29B	1	16S_F	16S_R	25	55	KAPA 3G	Triozidae	Powellia	Powellia bifida	Pseudowintera colorata	43°42'51.72"S 172°47'00.86"E	2014-09-14
29b_S29	29B	2	16S_F	16S_R	25	55	KAPA 3G	Triozidae	Powellia	Powellia bifida	Pseudowintera colorata	43°42'51.72"S 172°47'00.86"E	2014-09-14
SI12_S180	SI12	2	16S_F	16S_R	25	55	KAPA 3G	Triozidae	Powellia	Powellia bifida	Fuchsia excorticata	46°54'01.20"S 168°07'15.90"E	2014-10-14
SI3B_S191	SI3B	2	16S_F	16S_R	25	55	KAPA 3G	Triozidae	Powellia	Powellia bifida	Dracophyllum sp.	46°54'01.20"S 168°07'15.90"E	2014-10-14
91_S78	91	2	16S_F	16S_R	25	55	KAPA 3G	Triozidae	Powellia	Powellia BRENDA MAY	Olearia ilicifolia	46°34'20.08"S 169°20'48.30"E	2015-02-26
276_S138	276	3	16S_F	16S_R	25	55	KAPA 3G	Triozidae	Powellia	Powellia BRENDA MAY	Olearia sp.	44°10'57.0"S 169°00'31.7"E	2016-02-06
414_S143	414	3	16S_F	16S_R	25	55	KAPA 3G	Triozidae	Powellia	Powellia colorata	Halocarpus sp.	41°48'24.1"S 172°51'23.0"E	2016-03-29
46A_S93	46A	1	16S_F	16S_R	25	55	KAPA 3G	Triozidae	Powellia	Powellia colorata	Halocarpus sp.	43°01'45.90"S 171°37'46.70"E	2014-10-27
46a_S44	46A	2	16S_F	16S_R	25	55	KAPA 3G	Triozidae	Powellia	Powellia colorata	Halocarpus sp.	43°01'45.90"S 171°37'46.70"E	2014-10-27
46B_S94	46B	1	16S_F	16S_R	25	55	KAPA 3G	Triozidae	Powellia	Powellia colorata	Halocarpus sp.	43°01'45.90"S 171°37'46.70"E	2014-10-27
50a_S48	50A	2	16S_F	16S_R	25	55	KAPA 3G	Triozidae	Powellia	Powellia colorata	Halocarpus sp.	43°38'23.40"S 172°28'31.30"E	2014-11-23
260_S130	260	3	16S_F	16S_R	25	55	KAPA 3G	Triozidae	Powellia	Powellia compressa	Olearia rani var colorata	41°05'35.9"S 172°43'17.4"E	2016-01-24
473A_S184	473A	3	16S_F	16S_R	25	55	KAPA 3G	Triozidae	Powellia	Powellia compressa	Olearia rani	40°44'39.1"S 172°40'51.2"E	2017-01-20
473a_S189	473a	3	16S_F	16S_R	25	55	KAPA 3G	Triozidae	Powellia	Powellia compressa	Olearia rani	40°44'39.1"S 172°40'51.2"E	2017-01-20
415A_S144	415A	3	16S_F	16S_R	25	55	KAPA 3G	Triozidae	Powellia	Powellia dacrydii	Halocarpus sp.	41°48'24.1"S 172°51'23.0"E	2016-03-29
415B_S145	415B	3	16S_F	16S_R	25	55	KAPA 3G	Triozidae	Powellia	Powellia dacrydii	Halocarpus sp.	41°48'24.1"S 172°51'23.0"E	2016-03-29
61_S57	61	2	16S_F	16S_R	25	55	KAPA 3G	Triozidae	Powellia	Powellia decurvata	Dracophyllum sp.	43°17'48.63"S 171°44'13.02"E	2015-01-27
69_S63	69	2	16S_F	16S_R	25	55	KAPA 3G	Triozidae	Powellia	Powellia decurvata	Dracophyllum sp.	42°33'56.10"S 173°11'19.70"E	2015-01-08
38a_S37	38A	2	16S_F	16S_R	25	55	KAPA 3G	Triozidae	Powellia	Powellia discariae	Discaria toumatou	43°38'07.60"S 171°13'34.10"E	2014-09-14
38b_S38	38B	2	16S_F	16S_R	25	55	KAPA 3G	Triozidae	Powellia	Powellia discariae	Discaria toumatou	43°38'07.60"S 171°13'34.10"E	2014-09-14
40_S39	40	2	16S_F	16S_R	25	55	KAPA 3G	Triozidae	Powellia	Powellia discariae	Discaria toumatou	43°09'36.90"S 172°43'51.70"E	2014-10-23
161_S129	161	2	16S_F	16S_R	25	55	KAPA 3G	Triozidae	Powellia	Powellia doryphora	Olearia ilicifolia	43°48'35.70"S 173°01'27.50"E	2015-04-12
162_S130	162	2	16S_F	16S_R	25	55	KAPA 3G	Triozidae	Powellia	Powellia doryphora	Olearia ilicifolia	43°48'35.70"S 173°01'27.50"E	2015-04-12
170_S136	170	2	16S_F	16S_R	25	55	KAPA 3G	Triozidae	Powellia	Powellia doryphora	Olearia ilicifolia	43°45'07.68"S 173°00'56.54"E	2015-04-16
173_S138	173	2	16S_F	16S_R	25	55	KAPA 3G	Triozidae	Powellia	Powellia doryphora	Olearia ilicifolia	43°48'35.70"S 173°01'27.50"E	2015-04-16
48_S46	48	2	16S_F	16S_R	25	55	KAPA 3G	Triozidae	Powellia	Powellia emarginata	Coprosma sp.	43°12'23.00"S 171°43'21.10"E	2014-10-27
151_S122	151	2	16S_F	16S_R	25	55	KAPA 3G	Triozidae	Powellia	Powellia falcata	Aristotelia fruticosa	42°59'48.30"S 171°44'23.60"E	2015-04-04
154_S124	154	2	16S_F	16S_R	25	55	KAPA 3G	Triozidae	Powellia	Powellia falcata	Aristotelia fruticosa	42°59'48.30"S 171°44'23.60"E	2015-04-04
157_S125	157	2	16S_F	16S_R	25	55	KAPA 3G	Triozidae	Powellia	Powellia falcata	Aristotelia fruticosa	43°13'13.20"S 171°43'08.80"E	2015-04-04
158_S126	158	2	16S_F	16S_R	25	55	KAPA 3G	Triozidae	Powellia	Powellia falcata	Aristotelia fruticosa	43°07'56.20"S 171°46'01.10"E	2015-04-05
64_S60	64	2	16S_F	16S_R	25	55	KAPA 3G	Triozidae	Powellia	Powellia fasciata	Muehlenbeckia complexa	40°30'51.60"S 172°45'17.20"E	2015-01-29
132_S109	132	2	16S_F	16S_R	25	55	KAPA 3G	Triozidae	Powellia	Powellia fasciata	Muehlenbeckia auxiliaris	37°00'28.60"S 174°54'22.20"E	2015-03-25
471A_S182	471A	3	16S_F	16S_R	25	55	KAPA 3G	Triozidae	Powellia	Powellia FORTROSE	Elaeocarpus	41°17'28.0"S 173°14'04.2"E	2017-01-15
471a_S187	471A	3	16S_F	16S_R	25	55	KAPA 3G	Triozidae	Powellia	Powellia FORTROSE	Elaeocarpus	41°17'28.0"S 173°14'04.2"E	2017-01-15
457A_S172	457A	3	16S_F	16S_R	25	55	KAPA 3G	Triozidae	Powellia	Powellia gourlayi	Olearia virgata	41°17'28.0"S 173°14'04.2"E	2016-12-01
457B_S173	457B	3	16S_F	16S_R	25	55	KAPA 3G	Triozidae	Powellia	Powellia gourlayi	Olearia virgata	41°17'28.0"S 173°14'04.2"E	2016-12-01
63a_S59	63A	2	16S_F	16S_R	25	55	KAPA 3G	Triozidae	Powellia	Powellia hebicola	Hebe sp.	43°17'48.63"S 171°44'13.02"E	2015-01-27
166_S133	166	2	16S_F	16S_R	25	55	KAPA 3G	Triozidae	Powellia	Powellia irregularis	Pseudopanax arboreus	43°43'16.56"S 172°56'14.46"E	2015-04-16
168_S134	168	2	16S_F	16S_R	25	55	KAPA 3G	Triozidae	Powellia	Powellia irregularis	Pseudopanax arboreus	43°43'16.56"S 172°56'14.46"E	2015-04-16
252_S128	252	3	16S_F	16S_R	25	55	KAPA 3G	Triozidae	Powellia	Powellia irregularis	Fuchsia excorticata	41°08'49.6"S 173°30'48.2"E	2016-01-07
4_S3	4	2	16S_F	16S_R	25	55	KAPA 3G	Triozidae	Powellia	Powellia irregularis	Pseudopanax arboreus	43°17'27.61"S 171°55'30.99"E	2014-09-01
119a_S100	119A	2	16S_F	16S_R	25	55	KAPA 3G	Triozidae	Powellia	Powellia MASSEY	Olearia sp.	43°31'49.10"S 172°37'15.20"E	2015-03-11
479a_S88	479A	3	16S_F	16S_R	25	55	KAPA 3G	Triozidae	Powellia	Powellia MASSEY	Oleaeria odorata	41°02'13.2"S 172°48'27.0"E	2017-01-24
479A_S186	479A	3	16S_F	16S_R	25	55	KAPA 3G	Triozidae	Powellia	Powellia MASSEY	Olearia odorata	41°02'13.2"S 172°48'27.0"E	2017-01-24
68_S62	68	2	16S_F	16S_R	25	55	KAPA 3G	Triozidae	Powellia	Powellia obscura	Hebe sp.	42°33'56.10"S 173°11'19.70"E	2015-01-08
478A_S85	478A	3	16S_F	16S_R	25	55	KAPA 3G	Triozidae	Powellia	Powellia obscura	Hebe sp.	41°02'13.2"S 172°48'27.0"E	2017-01-24
478B_S86	478B	3	16S_F	16S_R	25	55	KAPA 3G	Triozidae	Powellia	Powellia obscura	Hebe sp.	41°02'13.2"S 172°48'27.0"E	2017-01-24
62_S58	62	2	16S_F	16S_R	25	55	KAPA 3G	Triozidae	Powellia	Powellia OMAHUTA	Metrosideros umbellata	43°17'48.63"S 171°44'13.02"E	2015-01-27
456_S171	456	3	16S_F	16S_R	25	55	KAPA 3G	Triozidae	Powellia	Powellia OMAHUTA	Brachyglottis repanda	41°17'28.0"S 173°14'04.2"E	2016-12-01
472A_S183	472A	3	16S_F	16S_R	25	55	KAPA 3G	Triozidae	Powellia	Powellia OMAHUTA	Brachyglottis repanda	40°44'39.1"S 172°40'51.2"E	2017-01-17
472a_S188	472A	3	16S_F	16S_R	25	55	KAPA 3G	Triozidae	Powellia	Powellia OMAHUTA	Brachyglottis repanda	40°44'39.1"S 172°40'51.2"E	2017-01-17
72_S65	72	2	16S_F	16S_R	25	55	KAPA 3G	Triozidae	Powellia	Powellia panacis	Pseudopanax crassifolius	43°38'25.90"S 172°28'31.20"E	2015-02-16
57b_S54	57B	2	16S_F	16S_R	25	55	KAPA 3G	Triozidae	Powellia	Powellia PRICE'S VALLEY	Plagianthus sp.	37°45'54.80"S 176°24'01.10"E	2014-11-09
410_S141	410	3	16S_F	16S_R	25	55	KAPA 3G	Triozidae	Powellia	Powellia sp. A	Pittosporum divaricartum	41°48'24.1"S 172°51'23.0"E	2016-03-27
468A_S180	468A	3	16S_F	16S_R	25	55	KAPA 3G	Triozidae	Powellia	Powellia sp. A	Pittosporum divaricartum	41°17'28.0"S 173°14'04.2"E	2017-01-14
468B_S181	468B	3	16S_F	16S_R	25	55	KAPA 3G	Triozidae	Powellia	Powellia sp. A	Pittosporum divaricartum	41°17'28.0"S 173°14'04.2"E	2017-01-14
412_S142	412	3	16S_F	16S_R	25	55	KAPA 3G	Triozidae	Powellia	Powellia sp. B	Olearia arborescens	41°48'24.1"S 172°51'23.0"E	2016-03-28
47_S45	47	2	16S_F	16S_R	25	55	KAPA 3G	Triozidae	Powellia	Powellia sp. C	Pseudopanax edgerlii	43°01'45.90"S 171°37'46.70"E	2014-10-27
442A_S157	442A	3	16S_F	16S_R	25	55	KAPA 3G	Triozidae	Powellia	Powellia sp. D	Olearia virgata	43°13'27.5"S 172°16'57.0"E	2016-10-24
442B_S158	442B	3	16S_F	16S_R	25	55	KAPA 3G	Triozidae	Powellia	Powellia sp. D	Olearia virgata	43°13'27.5"S 172°16'57.0"E	2016-10-24
442b_S159	442b	3	16S_F	16S_R	25	55	KAPA 3G	Triozidae	Powellia	Powellia sp. D	Olearia virgata	43°13'27.5"S 172°16'57.0"E	2016-10-24
120a_S101	120A	2	16S_F	16S_R	25	55	KAPA 3G	Triozidae	Powellia	Powellia subacuta	Olearia avicennifolia	43°37'57.40"S 172°37'29.60"E	2015-03-10
159a_S127	159A	2	16S_F	16S_R	25	55	KAPA 3G	Triozidae	Powellia	Powellia subacuta	Olearia avicennifolia	43°07'56.20"S 171°46'01.10"E	2015-04-05
257_S129	257	3	16S_F	16S_R	25	55	KAPA 3G	Triozidae	Powellia	Powellia subvexa	Olearia	40°45'48.6"S 172°40'58.8"E	2016-01-17
458_S174	458	3	16S_F	16S_R	25	55	KAPA 3G	Triozidae	Powellia	Powellia subvexa	Olearia avicenniifolia	41°17'28.0"S 173°14'04.2"E	2016-12-01
477A_S87	477A	3	16S_F	16S_R	25	55	KAPA 3G	Triozidae	Powellia	Powellia subvexa	Olearia avicennifolia	41°02'13.2"S 172°48'27.0"E	2017-01-24
477B_S84	477B	3	16S_F	16S_R	25	55	KAPA 3G	Triozidae	Powellia	Powellia subvexa	Olearia avicennifolia	41°02'13.2"S 172°48'27.0"E	2017-01-24
53_S50	53	2	16S_F	16S_R	25	55	KAPA 3G	Triozidae	Powellia	Powellia vitreoradiata	Pittosporum crassifolius	43°38'23.40"S 172°28'31.30"E	2014-11-30
59_S56	59	2	16S_F	16S_R	25	55	KAPA 3G	Triozidae	Powellia	Powellia vitreoradiata	Pittosporum crassifolius	40°43'36.60"S 172°41'19.40"E	2015-01-23
84_S73	84	2	16S_F	16S_R	25	55	KAPA 3G	Triozidae	Powellia	Powellia vitreoradiata	Pittosporum crassifolius	46°28'05.04"S 168°39'30.15"E	2015-02-25
88_S75	88	2	16S_F	16S_R	25	55	KAPA 3G	Triozidae	Powellia	Powellia vitreoradiata	Pittosporum crassifolius	46°25'28.87"S 168°21'38.03"E	2015-02-25
90_S77	90	2	16S_F	16S_R	25	55	KAPA 3G	Triozidae	Powellia	Powellia vitreoradiata	Pittosporum crassifolius	46°33'51.23"S 168°56'41.04"E	2015-02-26
102_S84	102	2	16S_F	16S_R	25	55	KAPA 3G	Triozidae	Powellia	Powellia vitreoradiata	Pittosporum crassifolius	45°46'42.34"S 167°36'55.42"E	2015-02-28
104_S85	104	2	16S_F	16S_R	25	55	KAPA 3G	Triozidae	Powellia	Powellia vitreoradiata	Pittosporum crassifolius	45°33'53.50"S 167°36'38.66"E	2015-03-02
133_S110	133	2	16S_F	16S_R	25	55	KAPA 3G	Triozidae	Powellia	Powellia vitreoradiata	Pittosporum crassifolius	36°50'48.80"S 174°45'17.50"E	2015-03-25
148_S120	148	2	16S_F	16S_R	25	55	KAPA 3G	Triozidae	Powellia	Powellia vitreoradiata	Pittosporum crassifolius	37°00'49.13"S 175°30'37.32"E	2015-03-29
169_S135	169	2	16S_F	16S_R	25	55	KAPA 3G	Triozidae	Powellia	Powellia vitreoradiata	Pittosporum crassifolius	43°45'07.68"S 173°00'56.54"E	2015-04-16
187_S146	187	2	16S_F	16S_R	25	55	KAPA 3G	Psyllidae	Psylla	Psylla apicalis	Sophora microphylla	43°31'22.44"S 172°35'07.44"E	2015-09-01
200big_S149	200	2	16S_F	16S_R	25	55	KAPA 3G	Psyllidae	Psylla	Psylla apicalis	Sophora microphylla	45°05'13.47"S 170°58'31.85"E	2015-11-02
201big_S151	201	2	16S_F	16S_R	25	55	KAPA 3G	Psyllidae	Psylla	Psylla apicalis	Sophora microphylla	46°24'57.20"S 168°21'45.70"E	2015-11-08
206_S153	206	2	16S_F	16S_R	25	55	KAPA 3G	Psyllidae	Psylla	Psylla apicalis	Sophora microphylla	45°02'12.80"S 168°39'38.30"E	2015-11-09
26_S25	26	2	16S_F	16S_R	25	55	KAPA 3G	Psyllidae	Psylla	Psylla carmichaeliae A	Carmichaelia sp.	43°39'14.80"S 172°48'44.20"E	2014-09-14
22A_S91	22A	1	16S_F	16S_R	25	55	KAPA 3G	Psyllidae	Psylla	Psylla carmichaeliae A	Carmichaelia sp.	43°46'42.50"S 172°47'10.90"E	2014-09-14
22B_S92	22B	1	16S_F	16S_R	25	55	KAPA 3G	Psyllidae	Psylla	Psylla carmichaeliae A	Carmichaelia sp.	43°46'42.50"S 172°47'10.90"E	2014-09-14
222_S161	222	2	16S_F	16S_R	25	55	KAPA 3G	Psyllidae	Psylla	Psylla carmichaeliae C	Carmichaelia sp.	43°45'03.70"S 169°23'13.60"E	2015-11-10
223_S162	223	2	16S_F	16S_R	25	55	KAPA 3G	Psyllidae	Psylla	Psylla carmichaeliae C	Carmichaelia sp.	43°33'54.80"S 169°46'13.30"E	2015-11-10
212_S156	212	2	16S_F	16S_R	25	55	KAPA 3G	Psyllidae	Psylla	Psylla carmichaeliae E	Carmichaelia petri	44°57'19.90"S 169°15'51.90"E	2015-11-09
213_S157	213	2	16S_F	16S_R	25	55	KAPA 3G	Psyllidae	Psylla	Psylla carmichaeliae E	Carmichaelia petri	45°02'03.10"S 169°11'59.10"E	2015-11-09
217_S158	217	2	16S_F	16S_R	25	55	KAPA 3G	Psyllidae	Psylla	Psylla carmichaeliae E	Carmichaelia petri	44°58'29.00"S 168°56'54.80"E	2015-11-10
87_S74	87	2	16S_F	16S_R	25	55	KAPA 3G	Psyllidae	Psylla	Psylla foersteri	Alnus glutinosa	46°25'28.87"S 168°21'38.03"E	2015-02-25
110_S91	110	2	16S_F	16S_R	25	55	KAPA 3G	Psyllidae	Psylla	Psylla foersteri	Alnus glutinosa	44°15'24.97"S 170°05'57.58"E	2015-03-03
137_S115	137	2	16S_F	16S_R	25	55	KAPA 3G	Aphalaridae	Blastopsylla	Blastopsylla occidentalis	Eucalyptus sp.	36°46'54.53"S 175°00'33.32"E	2015-03-26
142_S116	142	2	16S_F	16S_R	25	55	KAPA 3G	Aphalaridae	Blastopsylla	Blastopsylla occidentalis	Eucalyptus sp.	37°47'58.62"S 175°16'19.41"E	2015-03-28
55_S52	55	2	16S_F	16S_R	25	55	KAPA 3G	Psyllidae	Psylla	Psylla frodobagginsi	Sophora microphylla	43°38'23.40"S 172°28'31.30"E	2014-11-30
200small_S150	200	2	16S_F	16S_R	25	55	KAPA 3G	Psyllidae	Psylla	Psylla frodobagginsi	Sophora microphylla	45°05'13.47"S 170°58'31.85"E	2015-11-02
201small_S152	201	2	16S_F	16S_R	25	55	KAPA 3G	Psyllidae	Psylla	Psylla frodobagginsi	Sophora microphylla	46°24'57.20"S 168°21'45.70"E	2015-11-08
209_S155	209	2	16S_F	16S_R	25	55	KAPA 3G	Psyllidae	Psylla	Psylla frodobagginsi	Sophora microphylla	45°02'09.70"S 169°11'33.80"E	2015-11-09
238_S166	238	2	16S_F	16S_R	25	55	KAPA 3G	Psyllidae	Psylla	Psylla frodobagginsi	Sophora microphylla (Kowhai)	41°15'29.40"S 172°07'00.80"E	2015-11-12
94_S80	94	2	16S_F	16S_R	25	55	KAPA 3G	Liviidae	Psyllopsis	Psyllopsis fraxini	Fraxinus excelsior	46°24'07.73"S 168°21'23.71"E	2015-02-26
107_S88	107	2	16S_F	16S_R	25	55	KAPA 3G	Liviidae	Psyllopsis	Psyllopsis fraxini	Fraxinus excelsior	45°24'57.69"S 167°42'38.62"E	2015-03-02
113_S93	113	2	16S_F	16S_R	25	55	KAPA 3G	Liviidae	Psyllopsis	Psyllopsis fraxini	Fraxinus excelsior	44°18'35.41"S 170°57'10.41"E	2015-03-04
49_S47	49	2	16S_F	16S_R	25	55	KAPA 3G	Liviidae	Psyllopsis	Psyllopsis fraxinicola	Fraxinus excelsior	43°38'23.40"S 172°28'31.30"E	2014-11-27
93_S79	93	2	16S_F	16S_R	25	55	KAPA 3G	Liviidae	Psyllopsis	Psyllopsis fraxinicola	Fraxinus excelsior	46°24'07.73"S 168°21'23.71"E	2015-02-26
106_S87	106	2	16S_F	16S_R	25	55	KAPA 3G	Liviidae	Psyllopsis	Psyllopsis fraxinicola	Fraxinus excelsior	45°24'57.69"S 167°42'38.62"E	2015-03-02
112_S92	112	2	16S_F	16S_R	25	55	KAPA 3G	Liviidae	Psyllopsis	Psyllopsis fraxinicola	Fraxinus excelsior	44°18'35.41"S 170°57'10.41"E	2015-03-04
118a_S99	118A	2	16S_F	16S_R	25	55	KAPA 3G	Triozidae	Trioza	Trioza adventicia	Syzygium smithii	43°31'51.34"S 172°37'30.53"E	2015-03-11
476A_S185	476A	3	16S_F	16S_R	25	55	KAPA 3G	Triozidae	Trioza	Trioza curta	Metrosideros robusta	40°38'12.1"S 172°34'05.2"E	2017-01-23
476a_S190	476A	3	16S_F	16S_R	25	55	KAPA 3G	Triozidae	Trioza	Trioza curta	Metrosideros robusta	40°38'12.1"S 172°34'05.2"E	2017-01-23
